# Supplementary material for: The Influence of Acetate and Sodium Chloride Concentration on the Toxic Response of Electroactive Microorganisms
Source: Microorganisms. 2025 Sep 6;13(9):2077. doi: 10.3390/microorganisms13092077 (PMC12471985; doi:10.3390/microorganisms13092077)
Supplement: Supplementary file 1 [file microorganisms-13-02077-s001.zip]

Archive with 1 entries (1 files):
- microorganisms-3774974-supplementary.pdf
